# Supplementary material for: Equilibrium properties of E. coli lactose permease symport—A random-walk model approach
Source: PLoS One. 2022 Feb 4;17(2):e0263286. doi: 10.1371/journal.pone.0263286 (PMC8815909; doi:10.1371/journal.pone.0263286)
Supplement: S1 File — (PY) [file pone.0263286.s001.py]

#This PYTHON code is based on the supplementary materials published in reference 14, and the authors Barreto YB, Suki B, Alencar AM are thanked here.

import matplotlib.pyplot as plt
from math import exp
import time
import numpy as np
from mpl_toolkits.mplot3d import Axes3D

def aij (dE): # Metropolis acceptance probability
    if (dE > 0):
        return exp(-dE)
    else:
        return 1

f=1 # symport
#f=0 # antiport

A=20 #A represents the accuracy of the parameter xi and eta, which can be adjusted as needed.
ratio=[]
for i in range (0,A+1):
    ratio.append(i/A)

for k in range (0,A+1):
    for l in range (0,A+1):
        xi=ratio[k] # xi belongs to [0, 1]
        eta=ratio[l] # eta belongs to [0, 1]

        na=1 # number of particles A transported per cycle
        nb=1 # number of particles B transported per cycle
    
        n1=[1000] # number of cotransporters in the State 1 at t=0
        n2=[0] # State 2
        n3=[0] # State 3
        n4=[0] # State 4
        n5=[0] # State 5
        n6=[0] # State 6
    
        Nap=[100000] # number of particles A in the periplasm at t=0
        Nbp=[25000] # number of particles B in the periplasm at t=0
        Nbc=[75000] # number of particles B in the cytoplasm at t=0
        Nac=[1000] # number of particles A in the cytoplasm at t=0

        za=1 # charge number of a particle A
        zb=0 # charge number of a particle B

        dPsi=-100 # membrane potential [mV]

        Vp=1000000 # Volume of the cytoplasm in units of 1/C0
        Vc=Vp # Volume of the periplasm in units of 1/C0

        E=[5.5, 0, 0.5, 1.5, 3, 4.5] # free energy of the states 1, 2, ..., 6 [kB.T] [Phys. Rev. E, 99 052411 (2019)]

        Nt=5000000 # total number of time steps
        dt=0.1 # time step
        t=[0] # time

        # dEij is the free-energy variation of the transition i -> j

        dE12=E[1]-E[0]
        a12=aij(dE12)
        a21=aij(-dE12)

        dE23=E[2]-E[1]
        a23=aij(dE23)
        a32=aij(-dE23)

        dE25=E[4]-E[1]+f*na*za*dPsi/25.7 
        a25=aij(dE25)
        a52=aij(-dE25)

        dE34=E[3]-E[2]+(na*za+f*nb*zb)*dPsi/25.7 
        a34=aij(dE34)
        a43=aij(-dE34)

        dE45=E[4]-E[3]
        a45=aij(dE45)
        a54=aij(-dE45)

        dE56=E[5]-E[4]
        a56=aij(dE56)
        a65=aij(-dE56)

        dE61=E[0]-E[5]+(f-1)*nb*zb*dPsi/25.7 
        a61=aij(dE61)
        a16=aij(-dE61)

        for m in range (0, Nt):
            t.append((m+1)*dt)
        
            gc = 0.5*(1-f+f*(Nac[m]/Vc)**(na)) # gamma_c
            gp = 0.5*(1-f+f*(Nap[m]/Vp)**(na)) # gamma_p
            dc = (3-eta)*(f+(1-f)*(Nbc[m]/Vc)**(nb))/6 # psi_c
            dp = (3-xi)*(f+(1-f)*(Nbp[m]/Vp)**(nb))/6 # delta_p
            ec = (3-eta)*(f*(Nbc[m]/Vc)**(nb)+(1-f)*(Nac[m]/Vc)**(na))/6 # phi_c
            ep = (3-xi)*(f*(Nbp[m]/Vp)**(nb)+(1-f)*(Nap[m]/Vp)**(na))/6 # epsilon_p
        
            n1.append(n1[m]+dt*(0.5*a61*n6[m]+dp*a21*n2[m]-(0.5*a16+gp*a12)*n1[m]))
            n2.append(n2[m]+dt*(gp*a12*n1[m]+0.5*a32*n3[m]+eta*a52*n5[m]/3-(dp*a21+ep*a23+xi*a25/3)*n2[m]))
            n3.append(n3[m]+dt*(ep*a23*n2[m]+0.5*a43*n4[m]-0.5*(a32+a34)*n3[m]))
            n4.append(n4[m]+dt*(0.5*a34*n3[m]+ec*a54*n5[m]-0.5*(a43+a45)*n4[m]))
            n5.append(n5[m]+dt*(xi*a25*n2[m]/3+0.5*a45*n4[m]+gc*a65*n6[m]-(eta*a52/3+ec*a54+dc*a56)*n5[m]))
            n6.append(n6[m]+dt*(dc*a56*n5[m]+0.5*a16*n1[m]-(gc*a65+0.5*a61)*n6[m]))
        
            if (f == 1): # symport
                Nap.append(Nap[m]+dt*na*(dp*a21*n2[m]-gp*a12*n1[m]))
                Nbp.append(Nbp[m]+dt*nb*(0.5*a32*n3[m]-ep*a23*n2[m]))
                Nbc.append(Nbc[m]+dt*nb*(0.5*a45*n4[m]-ec*a54*n5[m]))
                Nac.append(Nac[m]+dt*na*(dc*a56*n5[m]-gc*a65*n6[m]))
            if (f == 0): # antiport
                Nap.append(Nap[m]+dt*na*(0.5*a32*n3[m]-ep*a23*n2[m]))
                Nbp.append(Nbp[m]+dt*nb*(gp*a12*n1[m]-dp*a21*n2[m]))
                Nbc.append(Nbc[m]+dt*nb*(gc*a65*n6[m]-dc*a56*n5[m]))
                Nac.append(Nac[m]+dt*na*(0.5*a45*n4[m]-ec*a54*n5[m]))
